# Supplementary material for: Young Adults’ Belief in Genetic Determinism, and Knowledge and Attitudes towards Modern Genetics and Genomics: The PUGGS Questionnaire
Source: PLoS One. 2017 Jan 23;12(1):e0169808. doi: 10.1371/journal.pone.0169808 (PMC5256916; doi:10.1371/journal.pone.0169808)
Supplement: S5 Table — (XLSX) [file pone.0169808.s005.xlsx]

## Sheet: Sheet1
Questionnaire number	Age	Gender	Study	Study_other	Year	Religion	Experience	Key words (experience)	TT1	TT2	TT3	TT4	TT5	TT6	TT7	TT8	TT9	TT10	TT11	TT12	TT13	TT14	TT15	TT16	TT17	TT18	TT19	TT20	Q1	Q2	Q3	Q4	Q5	Q6	Q7	Q8	Q9	Q10	Q11	Q12	Q13	Q14	Q15	Q16	Q17	Q18	Q19	Q20	Q21
1	3	1	1		2013	3	1	paternity test	6	3	3	4	5	4	2	2	2	5	2	1	4	2	6	3	3	3	1	5	4	2	3	3	2	1	1	2	3	2	4	3	3	4	4	2	2	3	2	2	2
2	2	2	1		2014	1	1		5	3	3	3	5	3	3	3	2	4	1	1	3	3	3	3	4	2	1	5	4	1	4	2	2	1	1	2	4	2	3	3	2	2	3	2	2	4	3	2	3
3	3	1	1		2014	3	2		3	5	3	3	5	2	1	4	1	5	1	1	1	1	2	2	2	1	1	5	4	1	4	4	2	2	1	1	4	3	4	99	3	3	1	2	5	5	5	5	3
4	3	2	2		2014	1	1	hereditary diseases (pass grandmother to mother)	5	5	3	4	5	5	3	4	1	5	2	1	3	3	4	4	4	3	1	5	3	2	4	3	5	2	5	2	4	2	3	3	3	3	3	2	3	2	5	3	5
5	2	2	2		2014	3	1	cancer	6	6	3	4	6	3	4	4	1	6	1	1	6	3	6	6	6	3	1	6	3	5	4	2	5	5	5	1	4	1	5	5	2	5	5	2	2	2	5	5	99
6	2	1	99		2014	99	1	cancer; diabetes	3	5	2	3	5	2	1	3	1	4	1	1	3	3	4	2	3	2	1	5	4	2	3	3	5	1	5	1	4	3	4	3	3	3	3	1	1	2	2	3	2
7	4	1	2		2014	1	2		3	4	5	3	5	5	2	3	1	5	1	1	2	3	6	5	3	3	1	5	4	2	4	3	2	2	3	2	3	3	2	2	2	2	2	2	2	3	5	2	5
8	4	1	2		2014	1	2		4	5	3	3	6	3	3	4	1	4	1	1	3	3	4	3	4	3	1	5	3	1	4	3	2	1	2	1	2	2	3	3	1	3	2	1	2	3	3	2	3
9	2	1	4		2014	3	1	alzheimer; parkinson	3	4	3	4	4	3	3	4	1	5	4	1	1	3	4	3	3	3	1	5	4	1	4	3	5	4	2	1	3	1	4	2	1	1	5	1	5	2	5	5	5
10	2	2	1		2014	2	2		4	3	5	3	5	4	2	3	3	5	2	2	6	3	99	4	3	2	2	4	2	3	4	3	3	4	2	1	2	2	4	3	1	2	4	1	1	4	5	3	5
11	4	2	2		2008	3	2		3	4	3	4	5	4	5	4	1	5	2	1	3	4	5	4	3	3	1	5	4	2	3	3	3	1	2	1	4	2	3	3	2	4	3	2	1	1	5	2	5
12	4	1	2		99	3	99		3	4	4	4	5	3	3	4	2	4	3	1	3	4	4	4	4	3	1	5	3	2	4	3	3	3	2	1	3	2	3	3	2	2	3	2	2	3	3	5	2
13	4	1	1		2012	2	1	diabetes	4	4	3	4	5	3	3	5	3	3	3	3	3	3	4	5	3	3	3	5	3	2	4	3	2	2	2	2	5	2	3	5	5	5	2	2	5	5	5	2	2
14	4	2	2		2014	2	2		4	5	3	4	5	3	3	4	1	5	1	2	3	4	4	3	1	2	2	5	2	1	3	2	5	5	5	3	3	3	4	3	2	5	5	2	5	3	5	5	5
15	3	1	2		2014	2	1	cancer; diabetes; lupus	3	2	4	3	5	4	3	2	1	5	2	1	2	4	6	4	3	3	1	5	2	1	4	3	2	3	2	1	3	3	3	3	2	2	3	1	2	2	5	3	5
16	4	1	2		2014	3	2		3	3	3	3	5	3	2	1	6	6	1	1	6	3	6	3	1	1	1	5	3	1	4	3	5	1	5	2	3	5	3	5	3	3	3	1	5	5	5	5	5
17	4	1	4		2014	3	1	hypertension	3	4	5	3	5	5	3	5	1	5	3	1	3	4	5	3	5	1	1	5	4	1	4	2	4	1	1	1	1	2	2	4	3	2	3	2	3	3	2	3	3
18	4	1	1		2013	3	2		3	4	3	4	4	3	2	3	2	99	2	2	3	2	3	4	4	2	2	5	3	2	3	3	5	2	5	2	3	2	3	3	5	3	3	5	5	3	5	3	5
19	3	1	2		2014	1	2		4	5	3	4	5	4	1	3	1	4	1	1	3	4	5	5	5	2	1	5	1	4	4	4	4	2	2	1	3	2	3	4	5	2	4	2	3	3	5	2	5
20	2	1	1		2014	3	1	cancer	99	4	1	4	4	4	1	4	1	2	1	1	3	3	4	4	6	1	1	4	3	5	4	3	3	2	2	2	3	1	3	3	2	2	2	1	2	2	3	3	3
21	4	2	2		2012	1	2		3	5	2	4	5	1	1	3	1	1	1	1	1	99	99	4	3	2	99	99	3	2	4	5	5	1	5	2	3	5	3	3	5	3	2	1	3	3	5	4	2
22	3	2	4		2014	2	1	bandy-legged	6	4	5	4	5	4	1	4	2	6	1	2	2	1	2	2	2	1	2	5	2	2	3	3	3	1	1	2	5	2	3	3	4	5	3	1	5	5	5	2	5
23	2	1	4		2014	2	2		99	4	3	4	4	4	2	5	5	99	1	1	3	2	3	3	4	2	1	5	3	1	4	3	2	2	2	1	4	1	4	3	2	3	3	1	3	2	3	3	2
24	4	2	2		2014	1	1	Sickle cell anemia	3	5	3	3	3	3	3	3	1	4	1	1	3	3	3	3	3	3	1	5	5	5	4	3	5	4	5	1	5	5	4	5	1	5	5	5	5	5	5	5	5
25	3	1	1		2012	3	2		6	5	3	3	6	2	2	2	1	5	2	1	3	3	4	4	4	2	1	5	4	1	4	3	5	4	5	1	3	3	3	3	2	3	5	2	2	3	5	3	5
26	3	1	2		2014	3	2		4	3	3	5	5	4	1	3	2	4	1	1	3	2	2	4	3	3	1	5	3	2	3	3	5	3	2	1	5	1	4	3	3	3	5	5	5	5	5	5	5
27	2	1	4		2014	3	1	rhinitis; diabetes; hypertension	4	4	3	3	4	2	1	4	1	5	1	1	3	3	2	3	3	3	1	5	4	2	4	3	3	2	2	1	3	2	4	3	4	3	3	1	2	2	3	2	3
28	3	1	99		2014	2	2		99	99	99	99	99	99	99	99	99	99	99	99	99	99	99	99	99	99	99	99	4	2	4	4	2	99	2	1	3	2	4	3	4	3	4	2	3	4	5	3	2
29	4	1	3		2010	1	1	down syndrome	3	3	3	4	5	3	3	3	1	5	2	1	3	3	3	2	3	2	1	5	2	2	4	3	2	4	3	1	4	2	3	2	2	1	4	1	2	3	5	4	3
30	3	2	2		2014	3	2		6	4	4	1	5	4	1	4	2	6	1	1	1	3	3	5	2	1	1	5	4	3	4	4	4	1	3	2	4	1	3	4	2	4	4	2	3	2	3	2	2
31	2	2	4		2014	3	2		3	5	3	5	5	5	3	5	1	3	3	1	1	3	3	3	3	3	1	4	4	5	4	4	4	1	3	5	3	5	4	3	3	3	3	1	3	5	3	3	1
32	3	2	4		2014	3	2		3	5	1	3	3	3	1	2	1	6	1	1	1	1	4	3	3	2	2	5	3	2	4	3	3	1	2	2	3	2	4	2	3	3	5	2	2	2	5	3	5
33	2	2	4		2014	3	1		1	5	4	4	5	4	2	4	1	5	1	1	1	3	3	3	1	1	1	5	4	2	4	4	5	4	5	1	4	3	4	5	2	4	4	2	3	4	2	1	2
34	4	1	2		2014	2	2		3	5	4	3	5	4	2	3	2	4	3	2	3	3	3	4	3	2	2	5	4	2	4	2	3	3	2	1	3	1	3	3	1	3	3	1	2	3	5	2	5
35	3	2	4		2014	2	2		5	5	1	3	3	2	1	3	1	5	1	1	5	5	6	5	3	1	1	5	3	2	4	3	3	2	3	1	2	3	3	2	3	2	2	1	2	1	5	3	2
36	4	2	3		2014	3	1	diabetes	1	5	3	4	5	1	2	2	1	3	1	1	2	1	3	2	2	1	1	5	3	2	4	3	3	2	2	1	3	2	3	2	3	5	3	2	2	5	5	2	2
37	2	2	2		2014	2	2		5	5	3	3	5	3	2	5	1	5	99	1	99	3	5	4	5	3	1	5	4	5	4	3	5	3	5	1	4	5	4	2	2	5	3	2	5	5	5	5	5
38	4	1	4		2014	3	2		6	4	3	6	6	6	3	3	2	6	2	2	3	3	6	3	6	2	2	6	3	2	3	3	5	2	5	2	5	2	3	3	3	4	4	2	3	4	2	1	2
39	4	1	4		2014	2	2		3	4	3	3	5	2	2	4	1	1	1	1	3	2	3	3	2	3	1	5	3	2	4	3	3	2	2	1	3	1	4	3	2	2	3	3	3	2	5	5	5
40	4	2	2		2014	3	1	hypertension	4	4	3	3	4	3	2	4	2	6	2	2	3	3	3	2	4	3	3	4	4	3	3	3	3	1	5	5	5	4	3	5	5	5	4	1	5	5	5	5	5
41	3	1	2		2014	2	2		3	5	3	3	5	4	2	3	2	3	1	2	3	3	4	4	4	2	2	5	5	1	4	4	5	1	3	5	5	2	3	3	3	5	5	5	5	5	5	5	5
42	2	1	4		2014	2	1	multiple sclerosis	6	5	3	3	5	1	1	3	3	6	2	2	3	2	3	3	4	3	2	4	3	2	4	3	5	3	2	2	3	2	3	2	5	3	3	2	2	5	5	2	5
43	3	2	2		2014	3	2		6	4	2	3	5	3	2	3	1	6	1	1	3	3	6	3	3	2	1	4	2	2	4	3	2	1	2	2	5	2	3	3	3	5	5	2	5	5	5	5	5
44	3	2	2		2014	2	2		4	5	3	3	5	6	3	5	1	5	1	1	1	3	3	3	3	1	1	4	2	5	3	3	3	1	5	1	5	5	3	3	4	3	3	2	5	5	5	5	5
45	4	1	2		2014	1	2		3	5	4	4	5	5	3	2	1	4	1	1	4	4	5	4	4	3	2	5	2	2	4	3	2	3	3	2	3	2	3	3	2	3	1	2	2	2	3	2	2
46	3	2	3		2012	3	1	long femur	3	4	3	3	5	3	2	4	1	6	2	1	2	3	5	3	3	2	1	5	4	2	4	3	2	3	3	1	4	2	3	2	2	3	3	3	1	2	3	3	2
47	4	2	3		2008	3	2		2	4	3	3	5	4	2	3	1	5	1	2	3	4	3	4	4	3	1	5	2	2	4	3	2	4	2	2	4	3	4	3	1	3	3	2	1	4	3	3	2
48	4	2	3		2014	2	2		4	4	3	3	5	5	3	4	2	5	1	1	3	3	5	4	3	3	1	5	2	2	4	3	2	1	2	1	4	2	4	2	2	4	3	1	5	5	3	2	2
49	3	1	2		2013	3	2		3	3	6	4	6	6	1	3	1	5	1	1	3	3	6	6	3	6	1	5	2	2	3	3	5	3	2	1	3	2	3	4	2	2	2	2	2	2	5	2	5
50	3	1	4		2014	2	1	hypertension; heart diseases	3	4	3	3	5	4	3	4	2	6	2	1	3	3	3	5	3	3	1	5	4	2	4	3	2	1	2	1	3	1	4	3	2	3	2	1	2	4	5	2	5
51	3	1	2		2014	2	1	diabetes; hypertension	3	3	3	3	5	3	3	3	1	3	1	1	1	3	3	3	5	2	2	5	3	2	3	5	5	1	5	1	3	5	3	3	5	5	3	1	2	5	3	5	5
52	2	1	2		2014	3	2		6	4	3	4	5	3	2	3	2	5	2	1	3	3	4	3	4	3	1	5	3	1	3	3	2	3	3	2	3	1	3	2	1	3	3	2	2	2	2	3	2
53	4	1	3		2014	2	2		3	3	2	3	5	3	1	3	1	5	1	1	3	4	3	5	3	2	1	5	4	1	4	4	4	1	1	1	4	4	4	1	1	1	4	1	1	4	4	4	4
54	3	2	4		2014	2	2		6	5	3	5	6	3	3	4	1	6	1	1	1	3	5	4	4	2	1	5	4	2	2	2	5	2	5	1	3	2	3	3	2	5	3	2	5	5	5	5	5
55	3	2	4		2014	3	1	depression; diabetes; autism	3	5	4	3	5	5	4	5	1	5	2	1	3	4	5	5	3	3	1	5	4	2	4	4	1	3	3	1	3	2	2	5	2	3	3	1	5	5	2	5	2
56	3	2	3		2014	1	2		3	4	3	3	5	4	3	4	1	5	2	3	5	2	3	4	3	3	1	5	4	3	4	2	3	1	1	1	4	2	4	3	2	3	3	2	1	3	3	1	5
57	2	2	3		2014	1	1	Sickle cell anemia	3	5	2	3	5	2	2	3	1	3	2	2	3	2	5	3	3	2	2	5	4	2	4	2	2	3	3	2	3	2	4	2	2	4	3	1	2	3	4	2	1
58	4	1	2		2014	2	1	paternity test; genetic tests (search for hereditary diseases)	3	5	3	3	5	5	3	4	2	5	2	2	4	3	5	3	4	4	2	5	4	1	3	3	2	1	3	3	5	3	2	4	5	5	1	1	5	1	5	3	5
59	3	2	4		2014	2	1	cancer; artificial insemination; cataract	6	4	3	3	5	4	1	4	1	5	1	1	1	3	6	6	3	2	1	5	3	2	4	3	5	1	5	2	3	5	3	3	3	5	3	2	3	5	3	3	5
60	4	1	1		2013	2	2		99	5	2	4	5	2	3	4	2	6	2	2	6	2	6	6	4	2	2	5	3	5	3	5	5	2	5	5	3	2	3	5	5	5	5	5	5	5	5	5	5
61	3	2	1		2013	2	2		5	4	3	4	5	5	1	4	1	5	1	1	2	3	6	5	3	1	1	5	3	2	4	4	4	1	1	2	4	2	3	1	3	5	2	2	5	5	5	5	5
62	4	2	3		2014	2	2		4	4	3	4	5	6	2	4	1	5	2	1	3	3	4	4	3	1	1	5	3	1	3	3	2	2	2	1	4	1	3	3	1	2	3	1	2	1	5	3	5
63	3	1	4		2014	3	2		6	4	3	2	5	3	1	5	1	6	1	1	3	3	2	4	5	2	1	5	3	3	4	3	2	2	2	1	3	3	3	2	2	3	3	3	2	2	5	2	5
64	4	2	4		2014	3	2		5	5	3	3	5	5	1	4	1	6	1	1	3	3	3	3	3	3	1	5	4	4	4	4	5	5	5	5	5	1	3	5	4	3	4	1	5	4	5	3	3
65	4	2	3		2012	2	2		2	5	6	3	5	99	2	6	1	6	1	6	3	3	5	4	6	3	6	5	3	5	3	5	1	1	5	2	5	5	3	5	3	3	2	5	5	5	5	5	5
66	4	1	2		2014	2	2		4	5	3	4	5	4	2	4	1	5	2	1	5	3	4	5	4	2	1	5	4	1	3	4	5	2	1	2	3	2	4	3	2	1	1	1	2	2	5	2	5
67	3	2	3		2014	2	1	breast cancer and stomach cancer in family	3	4	1	4	5	2	1	4	1	5	1	1	2	2	6	2	2	1	1	5	4	3	4	3	3	99	2	1	3	2	4	2	3	3	3	2	2	3	5	3	2
68	3	2	2		2014	2	2		6	5	3	3	5	5	1	3	1	6	1	1	1	2	2	3	99	2	1	5	3	3	3	3	3	2	2	2	3	3	3	2	3	2	2	2	2	2	3	3	3
69	2	2	4		2014	3	1	friend has diabetes	99	3	3	3	4	3	2	4	1	6	2	1	6	2	3	4	3	3	2	5	4	2	4	3	5	1	3	1	5	5	4	5	2	5	5	2	5	5	5	5	5
70	2	2	2		2014	3	2		5	4	3	3	4	6	2	4	1	5	1	1	6	2	5	4	4	2	1	5	3	2	4	4	2	3	3	1	4	1	4	5	1	2	3	1	3	2	5	3	5
71	3	1	1		2013	2	2		4	5	3	5	6	4	4	5	1	3	2	1	3	4	4	4	2	3	1	6	4	1	3	5	3	3	5	1	3	3	3	2	3	2	5	3	2	5	5	3	3
72	2	2	4		2014	3	1		5	4	5	4	5	4	2	4	2	5	2	1	3	4	4	5	4	2	1	5	3	1	4	99	99	1	1	1	3	2	3	99	2	99	99	1	99	99	99	99	99
73	4	1	2		2013	2	2		3	4	3	4	5	3	2	4	2	6	2	1	6	2	2	99	3	3	2	5	4	2	4	1	3	1	5	1	2	1	4	2	5	2	3	2	2	2	5	2	5
74	2	2	4		2014	2	2		4	5	3	4	5	5	2	4	1	5	2	1	2	3	5	5	4	3	1	5	5	3	4	3	5	5	5	5	5	5	3	3	3	3	5	4	4	3	5	5	5
75	3	1	4		2014	3	2		4	5	3	3	5	3	2	3	1	4	1	1	2	3	3	2	4	1	1	5	4	2	4	3	5	1	2	1	3	1	3	3	2	4	4	4	2	3	2	3	5
76	2	2	2		2014	2	1	diabetes	5	5	3	3	5	2	2	4	1	3	1	1	3	3	3	4	3	2	1	5	4	3	4	4	3	4	3	2	4	2	4	3	1	4	4	3	3	3	4	1	1
77	3	2	4		2014	3	2		4	5	3	4	5	3	3	4	1	5	1	1	2	3	3	2	4	2	1	5	4	1	4	3	1	4	3	1	3	3	4	2	2	3	3	3	2	3	5	2	5
78	3	1	4		2014	3	2		6	4	3	2	4	5	2	2	1	5	1	1	3	3	5	4	4	3	1	5	3	2	4	3	5	1	2	5	3	2	4	5	3	5	5	5	5	5	5	5	5
79	3	2	2		2014	2	2		3	4	3	3	5	5	1	4	1	5	1	1	3	3	3	2	4	1	1	5	3	2	4	4	2	1	1	1	5	1	4	4	2	5	2	2	4	2	3	2	4
80	3	2	3		2014	2	2		3	3	1	3	5	2	1	4	1	5	1	1	1	1	5	3	3	1	1	5	2	2	4	3	2	3	3	1	3	1	4	1	1	3	1	3	2	3	2	2	3
81	2	2	4		2014	3	2		2	4	1	3	5	2	1	3	1	5	1	1	1	1	1	2	2	1	1	5	3	2	4	3	2	2	1	1	3	2	4	1	2	3	3	1	1	3	5	2	5
82	3	1	2		2014	3	2		6	4	1	2	5	3	2	4	1	1	2	1	3	4	4	3	4	1	1	5	3	2	4	3	2	4	2	1	4	2	2	2	1	3	3	2	2	5	5	5	3
83	4	1	2		2014	3	2		6	4	6	4	5	6	2	3	1	3	2	2	6	1	6	2	4	4	3	5	4	2	4	3	5	1	2	5	3	1	3	5	5	5	3	5	4	5	3	5	5
84	2	2	2		2014	3	2		6	5	4	4	5	5	2	4	1	5	1	1	4	3	6	2	4	2	1	5	4	2	4	2	5	2	2	2	3	3	3	3	2	5	3	1	2	2	3	3	2
85	2	2	2		2014	3	2		4	4	4	3	5	3	3	4	1	5	2	1	3	3	5	5	5	3	1	5	4	1	4	4	1	4	4	1	3	1	4	3	1	2	3	3	1	2	5	3	3
86	4	1	2		2014	2	1	hypertension	2	5	3	4	5	5	2	3	1	4	2	1	1	3	4	4	4	2	1	5	4	2	5	3	5	1	1	1	3	2	4	1	4	5	2	3	5	5	5	5	5
87	2	2	3		2014	3	2		2	4	3	3	5	4	1	3	1	5	1	1	3	2	4	3	2	1	1	5	2	2	4	3	2	3	2	1	3	2	4	5	3	3	2	2	3	1	5	1	5
88	3	2	3		2014	2	2		4	5	4	3	5	5	1	4	3	5	3	1	1	1	5	5	4	1	1	5	3	2	3	3	5	1	5	2	2	2	2	3	3	2	3	1	3	3	3	2	2
89	3	2	4		2014	3	2		6	5	1	3	5	1	1	6	1	5	1	1	1	1	6	1	4	1	1	5	4	2	3	3	5	2	2	2	3	99	4	3	3	5	4	2	5	5	5	3	2
90	3	2	3		2014	3	2		4	4	3	3	5	5	1	5	1	4	1	1	99	3	5	4	4	2	2	5	4	3	4	3	3	1	2	2	3	2	3	3	2	2	3	2	3	2	2	3	2
91	3	1	2		2014	3	2		4	4	3	3	4	3	2	3	1	1	1	1	1	3	4	3	3	2	1	5	3	2	4	4	3	2	5	2	2	3	3	2	3	5	3	2	2	5	3	3	2
92	4	2	2		2013	2	2		4	3	3	5	5	4	3	3	1	5	1	1	2	3	3	3	3	1	1	5	2	1	4	3	5	3	5	2	4	3	3	2	2	4	4	2	1	4	5	4	5
93	4	1	3		2014	3	2		2	4	2	4	5	4	2	4	1	4	1	1	3	2	5	5	4	1	1	5	4	2	3	2	3	1	2	5	3	2	3	3	5	3	5	5	5	5	2	2	2
94	3	1	2		2014	3	2		4	5	2	5	5	2	1	4	1	5	2	1	2	2	5	4	4	2	1	5	3	1	4	3	1	2	2	1	3	2	4	2	2	3	2	3	3	2	3	3	2
95	4	1	3		2014	2	2		4	4	3	3	4	4	2	3	6	6	4	3	4	6	4	4	3	3	3	5	3	2	4	3	5	1	2	2	3	2	3	4	2	4	4	2	4	5	5	5	5
96	3	2	2		2014	3	1	downs syndrome	4	4	5	3	5	5	4	5	1	5	1	1	3	3	5	5	3	2	1	5	3	2	4	4	5	3	2	1	3	3	2	2	3	2	2	2	3	2	1	2	3
97	3	2	2		2014	2	2		2	5	3	3	5	4	2	3	1	5	2	1	2	3	3	3	3	1	1	5	3	2	4	3	2	3	2	2	3	2	4	3	3	3	3	2	3	2	3	2	3
98	2	1	2		2014	1	1		3	4	3	3	5	4	3	4	1	5	2	1	4	3	4	4	3	3	1	5	4	1	4	4	1	4	1	1	4	1	4	4	1	4	4	2	3	2	5	5	5
99	4	1	2		2014	3	2		3	3	5	3	5	5	3	3	1	5	1	1	3	3	5	5	3	3	1	5	2	1	3	1	2	1	4	1	1	4	4	1	4	1	2	1	1	1	1	3	2
100	3	1	2		2014	2	1	kidney stones	6	4	4	3	5	4	2	99	1	5	1	1	3	2	6	4	5	1	1	5	3	2	4	5	1	1	2	2	5	3	2	2	2	5	2	4	4	2	5	3	5
101	4	1	2		2014	1	2		5	5	3	4	5	3	1	3	1	3	1	1	3	3	3	3	3	3	1	5	4	2	4	4	3	1	1	1	4	1	4	4	2	2	3	2	2	2	5	2	2
102	4	1	2		2014	3	2		3	5	3	3	5	3	1	3	1	5	1	1	5	3	3	3	3	3	1	5	4	1	4	3	3	2	2	1	1	3	4	2	3	3	3	1	5	3	5	2	2
103	4	2	3		2014	2	2		3	5	2	3	5	3	3	3	2	5	3	1	3	3	2	5	5	1	1	5	4	1	4	4	5	1	2	2	3	4	3	3	3	4	3	3	4	4	5	5	5
104	3	1	2		2014	3	2		3	4	1	3	5	1	1	1	1	5	1	1	1	1	1	1	3	1	1	5	4	3	4	3	5	5	5	1	5	2	3	1	3	5	5	5	5	5	5	5	4
105	3	2	3		2014	2	2		3	5	3	3	5	4	2	4	2	5	2	1	3	3	4	4	4	3	1	5	4	2	4	3	3	4	1	2	3	3	4	3	3	2	4	1	2	3	2	3	2
106	3	2	3		2014	1	2		3	4	2	3	5	3	1	3	1	5	2	1	3	2	3	4	3	1	1	5	4	5	4	4	5	1	5	2	4	5	3	5	5	3	3	2	5	5	5	2	5
107	3	1	3		2014	3	2		2	5	4	2	5	4	3	4	1	5	1	1	2	3	2	3	2	1	1	5	4	2	4	3	3	1	3	1	4	1	4	5	3	1	4	1	1	4	5	5	5
108	4	1	2		2014	3	2		4	4	3	4	5	2	1	3	1	99	1	1	3	4	4	5	4	3	1	5	3	2	4	4	3	4	2	1	3	1	3	4	3	4	2	2	1	2	3	3	3
109	2	1	3		2014	3	2		3	4	4	4	4	4	3	4	3	4	2	2	99	3	6	4	4	3	2	4	3	2	4	3	2	1	2	2	5	2	3	3	3	2	3	5	3	5	5	2	3
110	4	2	3		2014	1	1	has done research in genetics	3	3	3	3	5	3	1	4	1	3	1	1	4	3	5	4	3	2	1	5	3	1	4	4	5	4	5	2	3	1	3	3	3	3	3	2	5	3	5	5	5
111	4	2	3		2014	3	2		2	5	3	3	5	2	3	4	2	5	2	1	3	3	5	5	3	3	1	5	2	1	4	3	2	3	5	1	4	2	3	3	2	3	3	2	2	2	5	3	5
112	4	1	3		2014	2	2		4	5	4	4	5	4	4	5	1	4	1	1	3	4	3	3	3	4	1	5	4	1	4	4	1	1	2	1	4	1	4	1	3	4	4	1	1	4	3	4	1
113	3	2	3		2014	1	1	diabetes	3	5	3	3	5	3	3	1	3	99	1	1	1	3	3	5	3	3	1	5	3	2	4	3	2	1	3	1	4	2	4	3	3	4	3	2	1	2	3	1	1
114	2	2	2		2014	3	2		4	5	3	3	3	3	3	4	1	4	99	1	2	3	3	3	4	3	2	5	4	3	4	4	4	3	4	2	4	1	4	3	3	3	3	2	2	5	5	3	2
115	3	1	2		2014	2	2		99	5	2	5	5	2	2	3	2	6	1	1	3	3	4	4	2	2	1	4	4	1	4	4	2	1	2	1	5	2	4	3	5	5	5	5	5	5	5	5	5
116	3	1	2		2014	2	1	heart diseases; cancer	5	4	4	4	5	4	3	4	6	4	6	6	6	4	3	3	4	6	2	5	3	1	3	3	3	2	2	2	3	2	3	2	2	2	2	2	2	2	2	2	99
117	2	1	1		2014	2	1	diabetes	3	5	2	3	5	3	1	3	1	6	1	3	3	2	3	4	4	2	1	5	4	3	4	4	5	4	5	1	4	1	4	4	3	1	4	1	1	4	4	1	2
118	3	1	1		2014	3	2		3	4	2	3	5	2	2	4	1	6	1	1	2	2	4	3	4	2	1	5	4	2	4	5	5	1	5	2	3	2	3	3	5	3	5	2	3	5	3	2	2
119	4	1	1		2014	3	1	lupus	4	4	3	3	5	99	2	4	1	4	1	1	2	2	2	2	3	2	1	5	4	2	4	4	1	3	2	1	3	1	4	3	1	3	3	2	2	5	5	2	2
120	2	1	1		2013	2	2		6	4	2	3	4	3	2	3	1	4	2	2	2	3	3	3	4	1	1	4	3	2	4	3	5	1	2	5	3	3	3	3	3	2	3	2	2	3	2	2	4
121	2	2	1		2014	2	2		3	3	2	3	5	2	1	3	1	5	1	1	3	2	3	4	2	2	1	5	4	1	4	4	1	1	2	1	3	1	4	3	2	3	4	2	3	2	4	3	4
122	2	1	1		2014	2	2		3	4	5	4	5	5	2	4	1	5	1	1	1	1	5	5	4	1	1	5	4	1	4	3	5	3	5	2	3	1	4	5	1	3	2	2	2	4	5	2	5
123	3	1	1		2014	3	2		6	4	3	4	5	4	3	4	1	5	1	1	2	3	4	5	4	3	1	5	3	2	4	3	2	1	2	1	3	2	4	3	2	5	3	1	2	3	2	2	3
124	3	2	1		2014	3	1	don't know	6	3	3	4	5	4	2	3	1	5	1	1	4	3	6	1	4	2	1	5	2	3	4	4	3	4	1	1	4	1	3	3	3	2	4	1	3	4	5	3	1
125	3	1	1		2014	2	1	hypertension; baldness	6	4	3	3	4	3	2	4	1	4	2	1	2	3	4	4	4	2	1	5	3	1	4	3	2	1	2	2	3	1	4	2	2	3	4	1	1	3	5	2	2
126	4	1	1		2014	3	2		6	4	2	3	4	2	1	2	1	5	1	1	3	1	4	2	4	1	1	5	3	3	4	2	2	3	2	1	4	2	4	3	2	4	4	2	4	2	3	4	1
127	3	1	1		2014	3	2		6	5	5	5	4	1	1	4	6	5	1	1	1	1	2	2	2	6	6	5	4	5	4	4	5	1	5	1	4	4	4	5	1	3	4	3	3	3	3	3	2
128	3	1	1		2014	2	2		3	3	1	3	5	2	1	3	1	4	1	1	1	2	3	2	4	1	1	5	4	2	4	3	2	3	2	1	3	1	3	3	1	4	4	2	3	3	3	2	2
129	2	2	2		2013	2	2		3	5	5	5	5	5	1	5	1	6	1	1	4	5	5	5	3	4	1	5	4	3	4	4	4	1	2	2	4	1	3	3	3	3	2	1	4	5	5	2	2
130	3	2	2		2014	3	2		4	3	2	4	5	4	2	4	1	6	2	1	3	3	4	4	3	3	1	5	4	3	4	3	2	1	2	1	4	2	3	3	4	5	3	1	3	3	3	2	2
131	2	2	1		2014	3	2		4	4	99	3	4	5	2	4	1	6	1	1	3	3	5	4	3	2	1	5	4	5	4	3	5	3	5	2	3	2	5	3	5	5	3	2	5	5	3	5	2
132	4	2	3		2014	1	2		3	5	3	3	5	3	3	3	1	5	2	2	2	3	2	4	4	2	2	5	4	1	4	4	2	4	3	2	2	2	4	2	2	2	3	2	2	2	5	2	5
133	4	2	1		2012	3	2		3	4	3	3	5	4	3	3	1	5	1	1	2	2	4	3	3	1	1	5	4	2	4	4	2	3	3	1	3	1	4	3	2	3	3	1	2	3	3	3	2
134	4	1	4		2014	3	2		3	4	4	3	5	5	2	4	1	5	2	1	3	4	5	4	5	1	1	5	4	1	3	3	3	1	2	1	4	1	3	2	2	3	3	2	3	4	3	2	2
135	4	2	3		2014	2	2		3	5	3	3	5	5	2	4	1	5	1	1	4	4	5	4	4	2	1	5	4	1	4	4	2	1	2	1	4	1	3	3	2	1	2	2	1	3	3	4	2
136	3	2	3		2014	3	2		2	4	3	3	5	4	2	3	1	5	1	1	1	2	4	4	4	1	1	5	4	3	4	4	3	2	2	1	3	2	3	3	3	3	3	1	3	3	3	4	2
137	4	1	2		2014	2	2		3	5	2	3	5	3	2	3	1	6	2	1	3	3	3	3	4	2	1	5	4	2	4	3	2	3	2	1	4	2	3	3	3	3	2	2	3	3	3	2	99
138	2	1	1		2014	2	2		6	3	2	2	5	6	2	4	2	5	2	1	4	2	5	4	5	2	2	5	4	2	4	3	5	3	3	1	4	2	3	3	2	5	3	1	2	2	5	3	5
139	4	1	1		2014	2	1	diabetes	3	5	3	3	5	3	3	3	2	5	2	3	4	3	4	4	3	3	4	5	4	3	4	4	3	2	3	2	3	2	2	3	3	3	3	1	3	3	3	2	2
140	4	1	3		2014	3	2		3	3	2	4	5	4	1	3	1	1	1	1	2	2	5	3	2	1	1	5	3	2	3	3	3	2	3	1	3	3	3	2	3	3	3	2	1	3	3	3	2
141	3	1	2		2014	3	2		4	5	5	5	5	5	5	5	1	6	1	1	1	1	99	5	4	6	1	4	3	2	3	2	2	2	3	2	3	2	3	2	2	2	3	3	2	2	2	2	2
142	4	1	1		2014	2	2		4	3	3	3	5	3	1	3	1	5	1	1	4	2	2	4	4	2	1	5	4	3	4	4	3	2	2	2	3	1	2	3	2	4	3	2	3	3	5	2	5
143	4	2	2		2014	2	2		3	4	1	3	5	1	1	6	1	6	1	1	1	1	2	2	3	2	1	5	3	2	4	3	3	1	2	2	5	2	3	3	3	2	3	1	3	3	3	3	3
144	2	2	1		2014	1	2		5	4	3	4	5	3	1	5	1	5	1	1	3	2	4	4	4	2	1	5	4	5	4	3	5	5	5	1	3	2	3	3	3	5	3	2	3	3	5	5	2
145	4	2	2		2013	1	2		2	3	4	3	5	4	2	5	99	99	2	1	3	4	4	4	3	2	2	5	2	2	4	4	2	3	2	1	4	1	4	4	2	3	4	2	2	4	2	4	1
146	3	2	1		2014	3	99		6	3	2	3	5	2	2	3	2	4	2	1	2	2	4	3	4	2	1	5	3	2	4	4	2	3	2	1	4	1	3	4	2	3	3	2	1	2	3	2	2
147	4	1	1		2014	1	2		6	5	2	4	5	4	2	5	1	5	1	1	2	3	6	4	5	2	1	5	4	1	4	3	3	3	5	2	3	2	3	3	3	3	2	2	1	2	5	3	2
148	3	1	1		2014	3	2		6	4	5	3	5	5	1	4	1	6	2	1	2	3	5	5	5	2	1	5	4	3	4	4	5	3	5	1	3	3	4	3	3	4	4	3	5	2	3	5	4
149	2	1	2		2014	3	2		2	4	6	3	5	6	1	2	1	5	1	1	1	2	6	2	4	1	1	5	3	1	4	4	2	4	2	1	3	2	4	3	2	2	3	1	2	1	5	2	1
150	3	2	3		2014	1	1	hypertension; cancer	2	4	3	3	5	2	1	4	1	5	1	1	3	1	5	4	4	1	1	5	4	2	4	2	3	4	3	1	2	4	3	3	3	1	4	2	1	4	5	4	2
151	3	2	3		2014	2	2		6	5	4	3	3	4	1	3	1	5	1	1	4	3	99	4	2	2	2	5	3	5	4	3	5	1	5	5	5	3	4	3	2	5	2	2	3	3	2	2	5
152	2	2	2		2014	3	2		3	4	4	2	5	5	3	4	1	5	1	1	1	2	2	3	3	2	1	5	2	3	4	4	2	4	1	1	2	2	3	3	2	3	3	4	2	3	2	2	3
153	3	2	3		2014	1	1	diabetes; hypertension	2	4	2	4	5	2	2	4	1	5	1	1	4	1	2	4	4	1	1	5	4	1	4	3	2	1	3	2	4	1	3	3	1	1	4	2	2	3	5	3	2
154	4	2	3		2014	1	2		4	4	3	3	4	4	2	4	2	5	2	2	3	2	3	2	3	3	3	5	3	2	3	3	2	2	3	2	3	2	3	3	2	2	3	2	3	2	5	5	2
155	3	2	2		2014	3	2		6	5	2	3	5	5	1	5	1	6	1	1	1	99	99	4	2	1	1	5	2	2	4	2	2	3	2	2	3	2	3	5	5	3	2	2	2	2	3	3	3
156	3	2	3		2014	1	2		4	5	3	3	4	4	2	4	1	99	1	1	1	2	3	3	2	1	1	5	4	5	4	3	5	2	5	2	5	2	3	5	2	5	2	2	5	5	5	5	5
157	2	1	2		2014	2	2		3	5	3	2	5	4	2	3	1	5	1	1	1	4	4	4	4	1	1	5	2	1	4	3	5	4	2	1	3	3	4	2	1	5	4	2	1	1	3	2	2
158	2	1	2		2014	2	2		4	4	5	4	4	5	3	2	1	3	1	1	2	3	2	2	5	3	1	5	3	2	3	5	5	5	3	2	4	5	2	5	3	5	4	3	2	3	5	4	5
159	3	2	3		2014	2	2		3	5	3	2	5	1	1	3	1	3	1	1	1	3	3	3	3	1	1	5	3	3	4	3	5	1	2	2	3	2	3	3	2	3	3	2	3	5	5	2	2
160	4	1	3		2014	2	2		4	5	2	4	5	3	2	4	3	99	2	2	3	3	4	3	2	2	2	5	3	2	4	3	3	3	2	1	3	3	3	3	3	2	3	2	3	3	2	2	2
161	3	1	3		2014	1	2		6	5	3	2	5	4	1	3	1	6	1	1	3	3	6	3	4	2	1	5	4	1	4	3	2	1	3	99	1	2	2	3	4	3	3	2	3	2	4	2	3
162	3	2	2		2014	2	1	diabetes	6	5	4	5	5	3	2	4	2	6	2	1	3	3	6	5	3	3	1	5	4	2	4	2	5	4	2	1	5	2	4	3	1	5	3	2	2	2	5	5	5
163	4	2	3		2013	2	1	breast cancer in family	3	3	1	3	5	2	2	4	1	2	1	1	2	2	1	1	3	1	1	5	4	2	3	3	2	4	3	1	4	2	3	2	2	2	3	2	2	3	5	3	5
164	3	2	3		2014	3	2		1	3	1	3	1	4	2	4	1	5	1	1	1	3	3	3	4	3	1	5	4	1	4	4	2	1	99	2	4	4	4	3	2	3	3	4	2	4	5	1	5
165	4	2	1		2013	2	1	sickle cell anemia	4	3	2	3	5	6	1	5	1	5	1	1	3	3	5	6	3	1	1	5	4	1	4	2	1	1	5	2	5	1	3	4	3	2	3	1	2	2	3	5	2
166	4	2	3		2014	1	2		4	5	3	3	5	3	3	4	1	5	1	1	5	3	5	3	2	3	2	5	4	2	4	3	3	1	2	2	3	2	4	4	2	1	4	1	1	2	2	2	2
167	2	1	3		2014	3	2		3	3	4	3	4	1	1	4	1	5	1	1	3	1	4	4	3	2	1	5	1	1	4	3	1	4	3	1	4	1	3	3	1	1	4	1	1	1	4	3	1
168	4	2	4		2011	3	2		3	4	4	5	5	5	3	3	2	4	2	1	6	3	3	3	99	99	1	5	3	5	4	3	3	5	99	2	5	2	3	2	5	3	5	2	5	5	5	5	5
169	3	2	4		2014	3	2		2	4	3	3	5	3	1	3	1	5	1	1	1	3	1	2	3	1	1	5	3	1	4	3	3	1	2	1	3	2	4	2	2	2	2	1	2	2	2	5	5
170	2	2	4		2014	1	2		6	5	2	3	5	4	2	4	1	5	1	1	3	3	2	5	2	1	1	5	2	2	99	3	5	2	2	1	3	99	3	5	3	3	2	1	2	2	3	3	2
171	4	2	4		2014	2	1	has had a genetic test for Turner's syndrome	3	4	3	3	5	3	3	4	1	99	2	1	3	3	3	3	4	3	2	4	1	2	4	4	2	1	3	1	4	1	3	2	3	3	3	2	2	3	5	2	5
172	3	2	4		2014	3	2		5	4	5	5	99	4	1	5	1	3	1	1	3	3	3	3	4	2	1	5	3	2	3	3	2	1	2	2	3	2	2	2	3	5	3	2	3	2	5	3	5
173	4	1	4		2014	3	1	mother has instenstinal cancer	4	5	4	5	4	4	3	4	2	5	2	2	4	3	3	4	5	3	2	5	1	2	4	2	2	1	2	1	3	2	3	4	2	3	2	1	2	2	3	3	2
174	4	2	4		2014	1	2		5	5	3	4	5	5	3	5	1	5	1	2	3	3	99	4	3	1	1	5	4	2	4	2	3	1	2	1	1	3	4	2	3	2	2	1	3	3	5	2	5
175	4	1	1		2014	1	2		4	3	2	4	5	3	1	4	1	3	1	1	3	2	5	4	4	1	1	5	3	2	3	2	2	2	2	2	3	3	3	3	3	3	3	2	3	2	3	2	2
176	3	2	3		2012	2	2		3	3	3	3	4	3	3	3	3	6	1	1	1	3	1	1	3	1	3	5	3	5	4	3	5	5	5	2	5	2	4	2	2	5	5	3	5	5	5	5	5
177	2	2	2		2014	2	2		5	5	6	3	5	6	6	5	6	6	6	99	99	3	5	5	5	6	6	5	3	3	4	3	5	1	5	5	3	3	2	3	3	3	2	2	3	2	3	5	3
178	5	1	4		2013	1	2		3	3	3	4	4	4	3	3	1	6	2	3	3	3	4	4	3	2	3	5	2	2	4	3	3	1	2	1	3	2	4	3	2	3	3	2	2	3	5	3	5
179	4	1	3		2012	2	1	hypertension and diabetes in family	2	5	1	3	5	2	2	4	2	5	2	1	2	1	2	1	3	2	1	5	1	2	3	4	2	3	3	1	4	1	4	2	1	2	1	2	2	1	4	4	1
180	4	1	4		2014	2	99		3	3	3	3	4	4	2	3	1	4	1	1	3	3	3	3	3	2	1	5	3	5	4	4	5	1	2	5	5	2	3	2	2	5	5	2	5	5	5	3	5
181	4	2	4		2013	2	2		3	5	3	3	5	3	2	5	2	2	2	2	3	3	3	3	2	3	2	4	3	2	4	2	5	1	5	5	3	2	4	3	4	3	3	1	5	5	5	3	5
182	4	1	4		2014	2	2		3	4	3	3	5	3	3	3	1	5	2	2	2	2	3	3	3	1	1	5	5	5	4	5	5	5	5	1	5	5	4	5	5	5	5	5	5	5	5	5	5
183	3	2	1		2013	1	2		3	3	5	3	5	5	5	3	1	5	5	1	99	3	5	5	3	3	1	5	3	1	4	3	5	3	5	1	5	5	3	5	3	5	5	2	5	5	5	5	5
184	3	2	3		2013	2	1	hypertension	3	4	2	4	5	3	2	5	1	5	1	3	3	3	3	3	4	1	1	5	1	4	3	3	3	1	99	1	4	1	2	2	2	4	4	1	1	1	5	4	5
185	3	2	2		2014	3	2		6	5	4	3	5	4	3	4	3	5	3	1	3	3	4	3	3	3	1	5	4	5	4	3	2	3	2	1	5	5	3	3	2	5	5	5	5	5	5	5	5
186	4	1	4		2014	2	2		3	4	2	3	5	3	1	4	1	5	1	1	1	2	4	2	3	1	1	5	3	1	4	4	3	3	2	2	5	1	4	2	3	3	3	2	5	5	5	2	2
187	4	1	4		2014	3	1	took a paternity test and has diabetes in family	6	4	6	3	5	5	3	3	1	6	1	1	2	3	5	5	5	3	1	5	4	3	4	3	2	1	2	2	5	2	4	4	3	3	2	2	2	5	5	2	2
188	4	1	1		2012	2	2		5	99	1	5	5	3	1	3	1	2	2	1	1	2	6	1	5	1	1	5	99	2	4	3	5	1	5	5	5	5	4	5	5	5	2	1	5	5	5	5	3
189	3	2	4		2013	2	2		3	4	2	3	4	3	3	4	1	4	2	1	3	3	3	3	3	2	1	5	4	2	4	3	2	2	3	1	3	2	3	3	2	3	3	2	2	3	5	2	3
190	4	2	2		2014	2	2		3	4	3	3	5	4	1	2	1	1	1	1	3	3	4	3	3	2	1	5	3	5	4	5	5	3	5	2	5	2	3	5	2	3	3	2	2	3	5	5	5
191	3	2	1		2014	1	2		4	5	3	4	5	3	3	4	1	5	2	2	2	4	6	6	99	2	2	5	3	5	3	5	5	2	2	5	3	5	3	5	5	2	5	2	2	3	5	5	3
192	4	1	4		2014	2	1	diabetes	6	4	4	4	4	4	2	3	2	6	2	1	3	3	4	4	4	3	1	5	4	2	4	3	5	3	99	1	3	2	4	2	2	3	4	2	4	3	5	2	2
193	2	2	2		2014	2	2		3	3	3	3	4	3	1	4	1	5	1	1	3	3	3	3	3	2	1	5	4	5	4	5	5	1	5	5	5	5	3	5	2	5	3	1	5	5	5	5	5
194	4	1	2		2007	3	1	has taken genetic test for diabetes	6	2	5	5	4	5	3	3	2	5	2	1	2	2	4	3	3	2	1	5	4	1	4	3	5	3	2	1	4	2	4	4	3	2	3	1	5	5	5	3	5
195	3	2	4		2013	2	1		6	5	2	4	3	2	1	5	1	6	1	1	2	1	3	2	2	1	1	4	3	2	4	2	5	2	5	2	3	2	3	2	3	5	3	3	2	3	3	2	2
196	3	99	1		2014	2	2		6	5	5	3	5	4	2	4	1	3	1	1	2	99	6	4	4	2	1	5	2	2	3	3	5	3	5	1	5	2	3	5	2	2	3	3	2	5	5	3	5
197	3	1	4		2014	2	2		6	3	4	5	4	4	2	3	2	4	2	2	4	3	6	6	2	3	1	5	3	2	3	2	2	2	2	2	3	2	3	3	3	3	3	2	2	2	2	3	3
198	4	2	2		2014	3	1	muscular distrophe and Duchenne disorder in family	4	3	3	4	4	3	4	5	1	4	3	1	6	3	5	4	4	2	1	5	4	2	4	3	5	3	3	1	3	2	3	2	3	3	3	5	3	3	5	3	5
199	4	2	4		2014	3	2		3	5	3	3	5	4	3	3	1	5	2	1	3	3	2	3	5	1	1	5	4	2	3	3	3	3	2	1	5	3	4	4	2	3	5	2	2	2	5	3	2
200	4	2	3		2013	1	2		3	5	3	99	4	3	1	4	1	5	2	1	99	3	3	4	3	1	1	5	3	2	3	3	1	1	2	1	4	2	4	4	2	3	3	2	4	3	2	3	2
201	2	1	4		2014	3	2		3	4	2	4	6	6	6	3	3	6	3	1	1	6	6	6	1	2	1	5	3	4	4	5	1	1	1	3	2	4	2	2	5	5	5	2	5	5	5	5	5
202	3	1	4		2014	1	2		2	5	6	2	4	5	1	2	1	6	1	4	4	1	1	3	2	1	5	5	3	1	3	2	5	2	5	3	3	2	3	3	5	3	2	3	3	3	2	2	2
203	4	1	4		2014	3	2		3	5	3	5	5	3	3	3	1	5	1	1	1	3	3	3	3	3	1	5	4	2	3	3	5	2	5	1	2	2	3	5	3	5	5	5	2	5	5	5	5
204	4	1	4		2014	3	2		3	3	6	6	6	6	3	4	1	4	3	1	3	3	6	6	99	1	1	5	5	2	3	5	5	5	5	1	5	3	3	5	5	5	5	5	5	2	5	3	3
205	4	1	4		2014	2	2		4	5	3	4	3	3	2	5	2	6	2	1	5	4	3	3	2	2	1	5	4	3	4	4	5	1	2	1	4	1	3	4	4	5	4	1	3	3	4	2	2
206	3	1	4		2013	3	1	grandparent took paternity test	4	5	4	3	5	5	1	3	1	5	1	1	99	2	5	3	3	2	1	5	4	1	4	3	5	3	3	1	3	2	3	3	2	4	4	2	2	4	5	2	5
207	4	1	2		2014	3	1	Alzheimer + high blood pressure in family	4	3	4	3	5	3	3	4	1	5	2	1	2	2	4	4	4	2	1	4	5	1	4	5	2	2	5	1	5	5	3	2	2	3	5	1	2	2	5	5	5
[truncated: 30 more columns]
