# Supplementary material for: Young Adults’ Belief in Genetic Determinism, and Knowledge and Attitudes towards Modern Genetics and Genomics: The PUGGS Questionnaire
Source: PLoS One. 2017 Jan 23;12(1):e0169808. doi: 10.1371/journal.pone.0169808 (PMC5256916; doi:10.1371/journal.pone.0169808)
Supplement: S6 Table — (XLSX) [file pone.0169808.s006.xlsx]

## Sheet: Sheet1
Questionnaire number	Coder	Age	Gender	Study	Study_other	Year	Religion	Experience	Key words (experience)	TT1_Height	TT2_Bipolar	TT3_Diabetes	TT4_Colour blindness	TT5_Schizophrenia	TT6_Alcoholism	TT7_Breast cancer	TT8_Interest in fashion	TT9_Gambling	TT10_Political beliefs	TT11_Intelligence	TT12_Depression	TT13_ADHD	TT14_Asthma	TT15_Violent behav.	TT16_Religious beliefs	TT17_Blood group	Q1	Q2	Q3	Q4	Q5	Q6	Q7	Q8	Q9	Q10	Q11	Q12	Q13	Q14	Q15	Q16	Q17	Q18	Q19	Q20	Q21	Q22	Q23
1	Rebecca	3	2	2		2015	3	1	disease in finger nails in cousins	5	2	5	5	3	3	5	1	1	3	5	3	2	5	1	1	5	1	2	3	3	1	99	2	1	3	3	3	3	3	3	3	3	3	3	3	3	3	3	1
2	Rebecca	2	1	1		2015	2	2		3	3	4	4	4	2	4	2	2	2	3	3	3	99	3	2	5	1	2	1	1	1	2	2	1	2	1	1	1	2	2	1	1	3	2	3	1	2	1	1
3	Rebecca	2	2	1		2015	3	2		4	2	4	5	5	1	3	1	1	1	3	2	3	4	3	1	5	1	2	2	2	1	99	2	1	2	1	1	2	2	99	3	2	1	2	1	1	1	1	1
4	Rebecca	4	1	3		2015	2	2		5	2	5	5	5	2	5	3	2	1	4	2	5	5	2	2	5	1	1	1	1	2	2	2	2	2	3	1	1	2	2	3	1	1	2	1	1	1	1	1
5	Rebecca	4	2	4		2015	3	2		5	5	3	5	99	3	3	2	3	2	5	3	3	3	3	2	5	3	3	3	3	3	3	3	1	3	2	1	1	3	3	3	3	3	3	1	3	3	3	1
6	Rebecca	3	1	1		2014	3	1	prostate cancer + genetic test	4	3	3	5	3	2	3	1	2	2	3	4	4	3	3	2	5	2	2	2	3	2	2	1	1	1	2	1	1	1	2	3	1	1	2	1	1	2	3	1
7	Rebecca	4	1	1		2015	3	2		3	3	5	5	4	3	5	3	3	3	3	3	3	5	3	3	5	1	2	1	1	2	2	2	1	2	1	2	1	3	1	1	2	2	3	3	3	3	3	2
8	Rebecca	4	2	4		2015	2	1	problemt with knees	4	5	3	5	5	3	3	1	1	1	3	3	5	3	3	1	5	3	3	3	3	3	3	3	3	3	1	1	1	1	1	1	1	1	1	1	1	1	1	1
9	Rebecca	2	1	1		2015	3	1	colour blindness in family	5	1	4	5	99	1	3	1	1	1	3	1	4	4	2	3	5	2	2	1	2	3	2	2	1	1	1	1	3	2	2	3	1	3	3	3	2	2	3	1
10	Rebecca	4	1	4		2015	3	2		5	3	3	5	3	2	3	1	1	1	3	3	4	4	3	1	5	1	2	1	3	1	2	1	3	3	1	1	1	2	1	1	3	1	3	1	1	2	3	3
11	Rebecca	4	2	3		2004	3	2		99	5	3	5	5	3	3	1	1	1	4	4	5	2	2	1	5	1	2	2	1	1	2	2	1	2	1	2	1	3	2	2	1	1	1	1	1	3	1	1
12	Rebecca	4	1	1		2009	3	2		3	2	99	5	3	2	3	2	2	2	3	1	4	3	3	2	5	2	2	2	1	2	2	2	1	2	1	1	1	2	1	1	2	1	2	1	2	2	2	1
13	Rebecca	3	2	1		2015	1	2		3	3	3	99	3	2	3	2	1	2	2	3	3	3	2	1	5	1	2	1	3	2	2	2	1	3	1	1	1	2	2	3	2	3	3	3	2	2	2	1
14	Rebecca	3	2	1		2015	3	1		4	3	3	5	99	2	3	1	1	1	99	4	4	4	3	1	5	1	2	1	1	3	2	1	1	2	3	1	1	3	2	1	2	2	2	1	1	2	2	1
15	Rebecca	3	1	1		2015	3	2		4	3	4	5	4	2	4	1	1	1	3	4	4	99	3	99	5	1	2	1	1	3	2	1	1	2	3	1	1	3	2	1	2	2	2	1	1	2	2	1
16	Rebecca	2	2	1		2015	3	2		5	4	3	3	3	2	3	1	1	1	3	3	4	4	3	1	5	1	1	2	2	1	2	1	2	1	1	1	1	1	2	2	3	1	1	2	2	2	1	1
17	Rebecca	4	2	1		2015	1	2		99	99	99	99	99	99	99	99	99	99	99	99	99	99	99	99	99	3	2	3	3	1	2	3	1	3	3	1	1	1	3	3	3	2	3	1	3	2	3	1
18	Rebecca	3	1	4		2013	3	2		3	4	3	5	4	1	5	1	1	1	3	2	5	5	1	1	5	1	2	1	2	1	2	2	2	1	2	1	1	2	1	3	2	3	2	1	1	2	3	1
19	Rebecca	4	1	4		2015	3	2		4	3	3	5	3	1	3	3	1	1	3	3	3	3	1	1	5	1	2	1	1	2	1	2	1	2	3	3	2	1	2	3	1	3	3	3	3	2	3	1
20	Rebecca	2	2	5	Licienciatura	2015	2	2		5	3	3	5	4	2	5	1	1	1	4	2	5	3	1	1	5	1	3	2	2	2	2	1	1	2	1	1	1	2	3	3	3	2	1	2	99	1	3	1
21	Rebecca	3	1	2		2010	3	2		4	3	3	5	4	3	4	1	2	1	3	99	4	4	3	1	5	2	2	2	2	1	2	2	1	1	1	1	1	2	1	1	2	1	2	2	1	1	1	1
22	Rebecca	2	2	4		2015	3	1	friend has breast cancer	4	2	3	5	2	1	3	1	1	1	1	2	2	3	1	1	5	1	1	2	2	2	1	1	1	2	1	1	1	1	1	3	2	3	3	3	1	2	3	1
23	Rebecca	2	2	1		2015	2	1	diabetes, hypertension & breast cancer in family	4	3	5	5	99	2	4	1	1	1	2	4	2	4	2	1	5	1	2	1	2	1	2	2	1	1	1	1	1	2	2	2	2	2	1	1	1	2	2	1
24	Rebecca	2	1	1		2015	3	1	cousin has cancer	5	4	3	5	4	4	4	2	2	1	4	3	5	4	3	1	5	2	2	1	1	2	2	2	1	2	2	1	1	1	2	1	1	1	2	1	2	2	1	1
25	Rebecca	4	1	2		2015	3	1	carrier of an allele "tripicinal"	3	3	4	5	5	2	3	3	2	1	3	3	4	5	3	1	5	2	2	1	2	1	2	99	1	1	1	1	1	1	1	1	2	1	2	1	1	1	1	1
26	Rebecca	2	2	1		2015	2	2		3	3	4	5	5	1	4	1	1	1	2	3	4	5	3	1	5	1	2	1	2	1	2	1	1	1	1	1	2	2	1	2	2	2	1	1	1	2	2	1
27	Rebecca	4	2	4		2015	2	2		99	3	3	5	3	3	3	1	2	1	3	3	3	3	3	1	5	1	2	1	1	1	2	2	1	2	1	1	1	1	1	3	2	3	3	3	3	2	3	2
28	Rebecca	2	1	4		2015	2	1	hereditary characteristics in family	4	2	3	4	2	1	4	1	1	1	3	2	2	4	3	1	5	1	2	2	2	1	2	2	1	1	1	2	1	2	1	3	2	2	1	1	1	2	1	1
29	Rebecca	2	2	3		2015	3	1	diabetes, hypertension, vitiligo	4	3	4	5	4	2	5	1	1	1	3	3	4	2	2	1	5	3	2	1	2	1	2	1	1	1	3	1	1	1	2	2	1	1	2	1	1	2	1	1
30	Rebecca	2	2	1		2015	3	1	cancer and diabetes in family	4	1	4	5	4	1	3	1	1	1	1	2	2	4	1	1	5	2	2	1	2	2	2	1	1	1	3	1	2	2	3	3	1	3	2	1	3	2	3	1
31	Rebecca	2	1	1		2015	3	1	predisposition for cancer	4	1	4	5	4	1	3	1	1	1	1	2	2	4	1	1	5	2	2	1	2	2	2	2	1	1	3	1	2	2	3	3	1	2	2	1	3	2	3	1
32	Rebecca	4	2	5		2015	2	1	diabetes	5	3	5	5	5	3	3	1	3	1	4	3	5	3	1	1	5	1	2	1	3	1	2	3	1	3	3	1	1	2	3	3	2	3	3	1	1	3	2	2
33	Rebecca	4	2	4		2015	1	2		4	3	3	3	3	2	3	1	1	1	3	3	3	3	3	1	5	1	3	3	2	1	2	3	1	3	1	1	1	3	3	1	2	1	3	3	2	3	2	1
34	Rebecca	2	2	1		2015	3	1	grandparent with diabetes and skin cancer	4	2	4	5	3	4	5	1	2	1	3	4	3	1	2	1	5	3	2	1	1	1	2	2	1	1	2	1	1	1	2	3	2	1	3	2	1	2	1	1
35	Rebecca	4	1	2		1998	2	2		5	4	3	5	3	2	3	1	1	1	4	4	4	2	3	1	5	1	1	1	2	2	2	1	2	1	1	1	1	2	2	1	2	1	2	2	1	2	1	2
36	Rebecca	2	2	2		2015	1	2		3	2	3	5	3	2	3	1	1	1	99	2	2	2	2	1	5	1	2	1	3	1	2	3	1	3	3	3	2	3	3	2	3	1	3	1	3	3	1	3
37	Rebecca	4	1	1		2015	1	1		4	3	3	4	3	2	3	3	2	2	3	3	3	4	3	2	4	1	2	1	1	1	2	2	1	1	1	2	1	3	1	3	1	3	3	3	2	3	3	3
38	Rebecca	4	1	3		2012	2	1	has had biopsy for diagnosing cancer	4	2	4	4	2	1	4	1	1	1	2	2	4	4	1	1	5	1	2	3	3	1	2	2	1	3	1	1	1	3	1	3	3	3	3	3	3	3	3	3
39	Rebecca	3	1	2		2015	3	2		5	3	99	4	3	2	3	2	2	1	3	3	3	2	1	1	5	1	3	1	3	3	2	2	99	3	1	1	1	1	2	1	3	1	1	2	2	2	1	1
40	Rebecca	3	1	3		2015	3	2		5	5	4	99	5	5	99	1	1	1	3	4	4	4	3	2	5	1	2	2	2	1	2	2	1	3	3	1	2	2	3	3	3	3	3	1	1	3	2	3
41	Rebecca	2	1	2		2015	3	2		4	3	3	5	3	2	4	2	2	2	1	99	4	4	2	1	5	2	2	3	3	1	2	2	1	1	99	99	99	99	99	99	99	99	99	99	99	99	99	99
42	Rebecca	2	2	2		99	2	2		5	4	4	5	4	2	4	3	3	1	4	3	4	3	2	1	5	1	2	1	2	1	2	2	1	2	1	1	2	2	1	2	1	1	2	2	2	2	2	1
43	Rebecca	3	2	1		2015	3	2		5	3	3	5	3	1	4	1	1	1	99	2	4	3	4	1	5	1	2	1	1	3	2	1	1	2	1	2	1	3	3	2	1	3	2	1	1	1	2	1
44	Rebecca	3	1	3		2012	2	1	Diabetes type 1, colour blindness	4	2	4	5	4	2	4	1	2	1	4	4	4	4	4	2	5	2	2	1	2	1	2	2	1	3	1	1	1	2	2	2	2	1	2	2	1	1	1	1
45	Rebecca	4	2	2		1999	3	99		4	4	3	5	4	3	4	1	2	1	4	4	4	2	3	1	5	2	2	2	1	1	2	1	1	2	1	1	1	2	2	1	3	1	1	1	3	2	2	1
46	Rebecca	2	2	2		2015	3	2		4	3	5	5	3	3	4	1	4	4	4	3	3	99	3	3	5	1	2	1	2	2	2	2	1	1	1	1	1	2	1	2	1	1	1	2	2	3	1	1
47	Rebecca	2	2	2		2015	2	2		3	3	3	4	3	2	3	2	2	2	2	3	3	4	2	2	5	3	2	1	3	2	2	2	1	3	1	1	1	2	2	3	1	1	2	1	2	3	3	1
48	Rebecca	4	1	2		2015	2	2		5	3	4	5	5	1	4	1	1	1	2	3	2	3	1	1	5	1	3	1	3	3	3	3	3	3	3	3	1	1	3	3	3	3	3	3	3	3	3	3
49	Rebecca	3	2	3		2015	3	1	diabetes	5	3	3	5	5	2	4	1	2	2	1	3	2	3	2	1	5	2	2	1	2	3	2	2	1	2	2	1	1	3	1	1	1	1	2	3	2	1	2	3
50	Rebecca	3	2	3		2015	2	1		4	3	3	5	3	2	3	1	2	2	2	3	3	3	2	2	5	2	2	1	2	1	2	2	1	1	2	2	1	2	1	1	2	1	2	2	3	2	2	1
51	Rebecca	3	1	3		2015	3	2		5	4	3	5	5	2	5	2	2	1	3	3	4	5	2	1	5	1	2	1	2	2	2	2	1	3	1	2	1	2	2	2	1	1	2	2	2	1	2	1
52	Rebecca	2	1	2		2015	3	1	diabetes - aunt, high blood pressure - mother's family	4	3	4	5	4	1	5	1	1	1	3	3	4	4	2	1	5	2	2	1	2	1	2	2	1	1	1	1	99	1	99	1	1	1	2	1	2	2	99	1
53	Rebecca	2	2	2		2015	3	2		99	3	3	5	3	2	3	2	2	2	2	3	3	2	2	2	5	2	2	1	2	1	2	1	1	1	1	2	1	1	2	1	1	1	2	1	2	2	1	99
54	Rebecca	3	1	2		2013	3	2		4	3	3	5	3	3	3	1	1	1	3	3	3	3	3	1	5	2	2	1	2	1	1	1	1	1	99	99	99	99	99	99	99	99	99	99	99	99	99	99
55	Rebecca	4	1	4		2015	2	2		4	3	3	4	4	2	3	2	1	1	1	2	3	3	2	1	4	3	2	1	3	1	2	2	1	3	2	1	1	3	3	3	1	99	3	3	3	3	3	99
56	Rebecca	2	1	1		2015	2	2		4	2	3	5	3	1	3	1	1	1	1	1	2	3	1	1	5	3	3	3	3	1	2	2	1	3	3	3	1	1	3	3	3	3	3	3	3	3	3	1
57	Rebecca	4	1	2		2015	1	2		4	2	3	3	3	2	5	5	3	1	1	3	2	4	3	3	5	1	3	1	2	2	3	2	1	3	1	3	1	1	2	3	1	2	3	1	1	2	1	2
58	Rebecca	3	1	1		2015	2	2		4	3	5	5	5	2	5	2	2	2	2	4	3	5	3	2	5	1	2	1	2	1	2	2	1	2	3	1	1	3	3	3	1	3	1	1	1	3	3	3
59	Rebecca	4	1	3		2015	3	2		3	2	3	5	3	3	3	1	3	1	2	2	4	99	3	1	5	2	2	1	2	2	2	2	1	1	2	1	1	2	2	3	1	1	2	2	2	2	1	1
60	Rebecca	2	2	2		2015	3	2		4	5	3	5	5	1	99	1	1	1	3	99	99	4	1	1	5	3	2	1	3	2	2	2	1	3	99	99	99	99	99	99	99	99	99	99	99	99	99	99
61	Rebecca	2	1	1		2015	3	2		4	3	3	99	99	1	4	3	3	1	3	2	4	5	2	1	5	2	2	1	3	2	3	2	1	1	2	1	2	3	1	3	1	3	3	3	2	3	3	1
62	Rebecca	2	1	3		2015	2	2		3	3	3	5	4	2	3	2	2	2	3	3	3	3	3	3	5	2	2	1	2	2	2	2	1	2	2	1	1	2	2	1	1	1	2	2	2	2	1	1
63	Rebecca	4	1	2		2005	3	1	Huntington and Trimosom X	5	4	3	5	4	3	3	1	2	1	3	3	4	3	2	1	5	2	2	1	2	1	2	2	1	1	1	1	1	2	1	1	2	2	2	2	1	1	1	1
64	Rebecca	2	1	3		2015	2	2		3	2	3	4	3	3	4	3	3	3	3	1	1	3	1	3	5	1	2	1	2	1	2	2	1	1	1	1	1	1	2	3	2	3	3	3	1	2	3	1
65	Rebecca	2	2	99		2015	3	1	cancer	5	4	3	5	99	99	4	1	1	1	1	2	4	4	3	1	5	1	2	1	1	2	2	1	1	2	1	1	2	2	2	2	2	1	2	1	1	1	2	2
66	Rebecca	4	1	2		2015	2	1	hypertension, diabetes	5	4	4	4	4	3	4	2	3	3	3	4	4	2	3	3	5	3	2	1	2	1	2	1	1	3	1	3	1	99	3	3	3	1	3	3	3	3	3	2
67	Rebecca	4	1	2		2015	3	2		4	3	3	4	4	3	3	1	2	1	2	3	3	3	3	1	5	1	2	3	3	1	2	3	1	3	1	1	1	3	3	3	3	3	3	3	3	3	3	3
68	Rebecca	4	1	2		2008	2	2		4	3	3	5	3	3	3	2	2	1	2	3	3	3	2	1	5	1	2	1	2	1	2	2	1	1	2	1	1	2	1	3	2	1	2	2	1	2	3	1
69	Rebecca	4	1	1		2015	3	2		4	99	99	5	99	99	99	2	3	1	99	99	99	99	99	99	99	3	2	3	3	1	2	3	1	3	99	99	99	99	99	99	99	99	99	99	99	99	99	99
70	Rebecca	2	1	5	communication	2015	1	1	grandparent has alzheimers	3	3	3	4	2	1	3	1	1	2	3	2	4	3	3	1	5	1	2	1	1	1	2	2	1	2	1	2	1	2	1	3	2	1	1	1	1	1	1	1
71	Rebecca	4	2	2		2014	3	1	sickle cell anemia	5	4	4	4	4	4	4	3	3	2	4	4	4	3	3	2	5	1	2	1	1	2	2	1	1	2	3	1	1	3	3	3	3	3	3	3	3	3	3	3
72	Rebecca	4	1	2		2015	2	2		4	3	3	3	3	3	4	3	3	1	3	4	4	4	4	1	3	3	3	3	3	3	1	3	3	3	3	3	3	3	3	3	3	3	3	3	3	3	3	3
73	Rebecca	4	1	1		2015	1	2		5	3	4	5	3	1	3	1	1	1	3	3	4	3	2	1	5	1	3	3	3	3	2	3	2	3	1	2	2	2	3	3	3	3	3	3	3	2	3	2
74	Rebecca	2	1	3		2015	3	2		5	2	3	4	3	1	3	1	1	3	2	3	2	2	2	1	5	1	2	3	2	1	2	2	1	1	3	3	1	3	3	3	2	3	3	3	1	2	3	1
75	Rebecca	3	2	4		2015	3	2		5	3	2	4	2	1	4	1	1	1	1	4	4	3	2	2	5	2	2	2	99	99	1	2	1	2	99	2	1	1	2	1	2	2	99	1	99	2	3	2
76	Rebecca	2	1	1		2015	2	2		4	2	3	5	2	1	5	2	1	1	3	1	4	5	3	1	5	2	2	1	2	1	2	2	1	1	99	2	1	2	2	3	1	3	3	3	3	1	3	1
77	Rebecca	2	1	4		2015	3	2		3	3	3	5	3	1	3	1	1	1	1	1	3	3	3	1	5	1	2	2	2	1	2	2	1	2	1	2	2	1	2	2	1	3	3	3	3	3	3	3
78	Rebecca	2	1	1		2015	3	2		4	3	3	5	2	1	2	1	1	1	3	2	3	4	2	1	5	2	2	1	2	1	2	1	1	2	1	2	1	2	2	2	1	1	1	1	2	2	1	1
[truncated: 22 more columns]

## Sheet: Sheet2
Prinary codes for determinism questions 1 - 9 (as is used in the data in sheet 1):
1=True
2=False
3= don´t know
Secondary codes for statistics (NOT used in this excel sheet!=):
Correct answer = 1
Incorrect answer = 0
Don´t know = 0
Question 1	1=0	2=1	3=0
Question 2	1=0	2=1	3=0
Question 3	1=1	2=0	3=0
Question 4	1=0	2=1	3=0
Question 5	1=1	2=0	3=0
Question 6	1=0	2=1	3=0
Question 7	1=0	2=1	3=0
Question 8	1=1	2=0	3=0
Question 10	1=1	2=0	3=0
